# Supplementary material for: Granuloma Formation in a Cyba-Deficient Model of Chronic Granulomatous Disease Is Associated with Myeloid Hyperplasia and the Exhaustion of B-Cell Lineage
Source: Int J Mol Sci. 2021 Aug 13;22(16):8701. doi: 10.3390/ijms22168701 (PMC8395996; doi:10.3390/ijms22168701)
Supplement: Supplementary file 1 [file ijms-22-08701-s001.zip]

Archive with 1 entries (1 files):
- ijms-1272411-supplementary.pdf
